# Supplementary material for: Map2k7 Haploinsufficiency Induces Brain Imaging Endophenotypes and Behavioral Phenotypes Relevant to Schizophrenia
Source: Schizophr Bull. 2019 Jun 20;46(1):211–23. doi: 10.1093/schbul/sbz044 (PMC6942167; doi:10.1093/schbul/sbz044)
Supplement: sbz044_suppl_Supplementary_Table-S1 [file sbz044_suppl_supplementary_table-s1.xlsx]

## Sheet: Supplemental Table S1
Table S1 (i). 14C-2-DG data from Saline-treated animals
RoI	Saline-treated
	Wild-type			Map2k7-/+
	Mean		SEM	Mean		SEM
anterior Prelimbic Cortex (aPrL)	1.02293	±	0.00466918	1.02941	±	0.0033726
Frontal Association Area (FRA)	1.07287	±	0.00779286	1.06303	±	0.00834496
Dorsolateral Orbital Cortex (DLO)	1.00015	±	0.00430073	0.98*	±	0.00657938
Ventral Orbital Cortex (VO)	1.14539	±	0.0114799	1.1741	±	0.0115749
Medial Orbital Cortex (MO)	1.04021	±	0.00663196	1.03238	±	0.00848335
medial Prelimbic Cortex (mPrL)	1.02866	±	0.00504839	1.03853	±	0.00776206
Infralimbic Cortex (IL)	0.980984	±	0.00536586	0.981424	±	0.00777047
Nucleus Accumbens Core (NaC)	0.978695	±	0.00670215	0.981206	±	0.00830072
Nucleus Accumbens Shell (NaS)	1.01173	±	0.00331179	1.01781	±	0.00475341
Cingulate Cortex (Cg1)	1.07101	±	0.00600514	1.08562	±	0.00830322
Primary Motor Cortex (M1)	1.08285	±	0.00757247	1.08034	±	0.00925623
Piriform Cortex (Piri)	1.17012	±	0.0118531	1.18235	±	0.0157041
Insular Cortex (Ins)	0.965583	±	0.00434341	0.956036	±	0.00476701
Ventromedial Striatum (VMST)	1.07402	±	0.00572288	1.07284	±	0.00597468
Dorsolateral Striatum (DLST)	1.0714	±	0.00470727	1.07303	±	0.00555091
Medial Septal Nucleus (MS)	0.945176	±	0.00889374	0.952567	±	0.0096446
Lateral Septal Nucleus (LS)	0.938348	±	0.00886055	0.945116	±	0.0111024
Ventral Limb of the Diagonal Band of Broca (VDB)	0.973336	±	0.00607861	0.98264	±	0.0112206
Horizontal Limb of the Diagonal Band of Broca (HDB)	0.989064	±	0.00482091	0.995418	±	0.00833527
Anteromedial Thalamic Nucleus (AM)	1.09893	±	0.010366	1.10494	±	0.0104939
Anteroventral Thalamic Nucleus (AV)	1.14266	±	0.0114542	1.16219	±	0.0150238
Somatosensory Cortex (SSCTX)	1.08211	±	0.00626744	1.08512	±	0.00718399
Globus Pallidus (GP)	0.950731	±	0.00474618	0.943386	±	0.00450072
Mediodorsal Thalamic Nucleus (MD)	1.08032	±	0.00993424	1.0954	±	0.0126602
Centromedial Thalamic Nucleus (CM)	1.02918	±	0.00910571	1.02306	±	0.00915036
Centrolateral Thalamic Nucleus (CL)	1.04959	±	0.0068653	1.04779	±	0.010655
Ventrolateral Thalamic Nucleus (VL)	1.07732	±	0.0102163	1.08372	±	0.0114133
Ventromedial Thalamic Nucleus (VM)	1.10788	±	0.0110613	1.10733	±	0.0120188
Nucleus Reuniens (Re)	1.06504	±	0.0109351	1.07195	±	0.0123708
dorsal Reticular Thalamus (dRT)	0.994059	±	0.00407655	1.00049	±	0.00672304
ventral Reticular Thalamus (vRT)	1.01052	±	0.00453924	1.01023	±	0.00496255
Basolateral Amygdala (BLA)	0.93046	±	0.0072627	0.917289	±	0.00802091
Medial Amygdala (MeA)	0.894953	±	0.0124761	0.865548	±	0.0125508
Central Amygdala (CeA)	0.954019	±	0.00489508	0.950135	±	0.00606964
Retrosplenial Cortex (RSC)	1.09483	±	0.00912226	1.11318	±	0.00907126
Habenula (Hab)	1.05408	±	0.0101826	1.06439	±	0.00937802
Dorsal Hippocampus CA1 (DH-CA1)	0.907652	±	0.00877006	0.903079	±	0.0114366
Dorsal Hippocampus CA2(DH-CA2)	0.893537	±	0.008582	0.88369	±	0.0108746
Dorsal Hippocampus Dentate Gyrus (DH-DG)	0.879739	±	0.00840521	0.866117	±	0.0143283
Dorsal Hippocampus Molecular Layer (DH-ML)	1.01829	±	0.00657011	1.03741	±	0.00864926
Auditory Cortex (AudC)	1.02995	±	0.0111427	1.05001	±	0.0131779
Medial Geniculate (MG)	1.06309	±	0.00894889	1.10*	±	0.0136585
Ventral Hippocampus Dorsal Subiculum (VH-DS)	0.989674	±	0.00516588	1.01*	±	0.0058301
Ventral Hippocampus CA1 (VH-CA1)	0.941569	±	0.00835538	0.946209	±	0.0106526
Ventral Hippocampus CA2 (VH-CA2)	0.936187	±	0.00815172	0.934916	±	0.0119746
Ventral Hippocampus CA3 (VH-CA3)	0.882478	±	0.00873551	0.872331	±	0.0121335
Ventral Hippocampus Dentate Gyrus (VH-DG)	0.867734	±	0.00997375	0.856021	±	0.0134534
Ventral Hippocampus Molecular Layer (VH-ML)	0.991204	±	0.00442901	1.01*	±	0.00506583
Mamillary Body (MB)	1.16891	±	0.0134027	1.19238	±	0.0183088
Ventral Tegmental Area (VTA)	1.04326	±	0.00538345	1.06*	±	0.00735306
Substantia Nigra pars Compacta (SNC)	0.915074	±	0.0052256	0.909289	±	0.00987525
Substantia Nigra pars Reticulata (SNR)	0.998763	±	0.00511776	1.00242	±	0.00451716
Dorsal Raphé (DR)	0.959144	±	0.00562959	0.951127	±	0.00517083
Medial Raphé (MR)	1.03092	±	0.00721035	1.04269	±	0.00623658
Ventral Tegmental Nucleus (VTg)	1.05717	±	0.00680261	1.0631	±	0.00733726
Inferior Colliculus (IC)	1.22104	±	0.0198851	1.22316	±	0.0210952
Dorsal Tegmental Nucleus (DTg)	1.06482	±	0.00805764	1.06805	±	0.0097342
Locus Coeruleus (LC)	0.972793	±	0.00469932	0.981661	±	0.00768841
Table S1(i). Data shown as the Mean ± SEM of the 14C-2-DG uptake ratio. *denotes p<0.05, **denotes p<0.01 significant difference from WT (ANOVA).
