# Supplementary material for: Map2k7 Haploinsufficiency Induces Brain Imaging Endophenotypes and Behavioral Phenotypes Relevant to Schizophrenia
Source: Schizophr Bull. 2019 Jun 20;46(1):211–23. doi: 10.1093/schbul/sbz044 (PMC6942167; doi:10.1093/schbul/sbz044)
Supplement: sbz044_suppl_Supplementary_Table-S2 [file sbz044_suppl_supplementary_table-s2.xlsx]

## Sheet: Table S2
RoI	Degree	Betweenness	Closeness	Eigenvector	Composite Z-score
anterior Prelimbic Cortex (aPrL)	2.34042	3.13721	3.79199	2.63967	2.97732
Anteromedial Thalamic Nucleus (AM)	-2.06808	1.2781	3.36648	-3.62253	-0.261507
Anteroventral Thalamic Nucleus (AV)	-1.41626	4.75794	2.81477	-3.77136	0.596274
Auditory Cortex (AudC)	1.0234	0.964548	3.56292	-0.715084	1.20895
Basolateral Amygdala (BLA)	1.87304	1.74081	5.60995	5.78*	3.0746
Central Amygdala (CeA)	0.756651	-6.14562	0.785293	3.57*	-1.53456
Centrolateral Thalamic Nucleus (CL)	-1.75369	0.361659	1.97219	-4.17805	-0.899473
Centromedial Thalamic Nucleus (CM)	-1.16088	0.157366	1.60401	-3.515	-0.728627
Cingulate Cortex (Cg1)	0.893249	-1.37834	2.25762	-0.377941	0.348647
Dorsal Hippocampus CA1 (DH-CA1)	1.00995	0.678152	5.13171	6.21*	2.27327
Dorsal Hippocampus CA2(DH-CA2)	1.28608	0.333691	5.34879	6.08*	2.32285
Dorsal Hippocampus Dentate Gyrus (DH-DG)	0.615537	-1.14963	4.42731	5.94*	1.29774
Dorsal Hippocampus Molecular Layer (DH-ML)	3.89*	-4.56973	3.36472	2.76001	0.518333
Dorsal Raphé (DR)	1.74696	-1.29099	2.95066	4.11*	1.13555
dorsal Reticular Thalamus (dRT)	1.14953	5.11732	5.84*	-0.355697	1.97039
Dorsal Tegmental Nucleus (DTg)	-1.82647	-14.24*	1.82016	-1.48208	-0.496131
Dorsolateral Orbital Cortex (DLO)	1.70726	7.21435	3.71637	0.804971	3.36074
Dorsolateral Striatum (DLST)	-2.49534	-0.00339623	0.655712	-3.35418	-1.2993
Frontal Association Area (FRA)	-2.71993	-3.80423	0.0670835	-2.58294	-2.26
Globus Pallidus (GP)	0.0719226	0.129933	4.01318	0.895202	1.27756
Habenula (Hab)	-2.73176	0.747619	1.31914	-4.70163	-1.34166
Horizontal Limb of the Diagonal Band of Broca (HDB)	2.18102	1.8272	7.30*	3.29*	2.00411
Inferior Colliculus (IC)	-1.19644	0.873252	0.941305	-3.11308	-0.62374
Infralimbic Cortex (IL)	0.285769	2.4044	6.79*	3.00*	1.34508
Insular Cortex (Ins)	-0.660432	-4.70514	1.33716	3.65*	-1.3428
Lateral Septal Nucleus (LS)	2.2848	3.07925	7.12*	5.69*	2.68202
Locus Coeruleus (LC)	2.77598	-7.92509	1.88336	3.13*	-1.08858
Mamillary Body (MB)	-1.73228	-0.972363	1.19495	-4.5581	-1.51695
Medial Amygdala (MeA)	0.762463	-0.0797121	3.57473	4.91*	1.41916
Medial Geniculate (MG)	-2.08045	1.29137	1.21472	-3.86209	-0.859111
Medial Orbital Cortex (MO)	0.840216	-0.220551	1.83388	-0.376921	0.519157
medial Prelimbic Cortex (mPrL)	1.64974	-8.89149	1.97788	1.08694	-1.04424
Medial Raphé (MR)	-0.355009	0.93855	3.48976	-0.863832	0.802366
Medial Septal Nucleus (MS)	2.50792	3.14865	7.05*	5.72*	2.82828
Mediodorsal Thalamic Nucleus (MD)	-2.60111	0.0982856	1.93136	-4.81601	-1.34687
Nucleus Accumbens Core (NaC)	-3.06299	-14.54*	-2.67519	0.150963	-1.86241
Nucleus Accumbens Shell (NaS)	-0.198382	-5.31081	-2.72068	-0.0188368	-2.06218
Nucleus Reuniens (Re)	-2.29765	-0.656541	1.25337	-4.77055	-1.61784
Piriform Cortex (Piri)	-1.84901	-14.89	-1.33205	-3.7001	-2.29372
Primary Motor Cortex (M1)	-0.463916	7.42586	3.29851	-3.00994	1.81263
Retrosplenial Cortex (RSC)	-1.21193	-5.53266	0.195148	-3.46322	-2.50316
Somatosensory Cortex (SSCTX)	-1.39902	4.29564	3.46806	-3.41637	0.737077
Substantia Nigra pars Compacta (SNC)	-0.343842	-0.764819	3.84333	4.89*	0.911555
Substantia Nigra pars Reticulata (SNR)	-0.447267	1.45995	2.21064	-3.16219	0.0152822
Ventral Hippocampus CA1 (VH-CA1)	2.05195	-1.22779	3.68241	5.85*	1.50219
Ventral Hippocampus CA2 (VH-CA2)	1.51118	0.435748	3.85875	5.44*	1.93523
Ventral Hippocampus CA3 (VH-CA3)	1.24067	1.13724	4.70773	6.23*	2.36188
Ventral Hippocampus Dentate Gyrus (VH-DG)	0.727673	0.915246	4.24395	5.77*	1.96229
Ventral Hippocampus Dorsal Subiculum (VH-DS)	2.51078	-13.83*	1.24937	3.55*	1.88008
Ventral Hippocampus Molecular Layer (VH-ML)	3.17936	-6.12552	3.0854	5.68*	0.0464154
Ventral Limb of the Diagonal Band of Broca (VDB)	1.24493	-6.74373	4.54995	4.67*	-0.316282
Ventral Orbital Cortex (VO)	-1.24203	2.40534	3.34218	-4.17445	0.0827604
ventral Reticular Thalamus (vRT)	0.517097	3.13362	5.20544	-1.86658	1.7474
Ventral Tegmental Area (VTA)	-1.5982	-0.919849	-1.09727	-4.25905	-1.96859
Ventral Tegmental Nucleus (VTg)	-0.522392	2.09575	4.3336	-2.00252	0.976109
Ventrolateral Thalamic Nucleus (VL)	-2.21417	4.46446	3.8551	-4.19799	0.47685
Ventromedial Striatum (VMST)	-0.574425	1.78857	1.90862	-3.25237	-0.0324014
Ventromedial Thalamic Nucleus (VM)	-2.46952	0.0707682	1.26071	-5.29249	-1.60763
Table S2. Alterations in regional centrality measures in Map2k7+/- mice relative to wild-type (WT) controls. Data shown as the difference in z-score for each centrality measure in Map2k7+/- mice relative to WT animals, calibrated for the given centrality measure in 11,000 random Erdos Renyi networks. Positive z-scores indicate an increase in centrality in Map2k7+/- mice relative to WT controls, w…
