# Supplementary material for: Map2k7 Haploinsufficiency Induces Brain Imaging Endophenotypes and Behavioral Phenotypes Relevant to Schizophrenia
Source: Schizophr Bull. 2019 Jun 20;46(1):211–23. doi: 10.1093/schbul/sbz044 (PMC6942167; doi:10.1093/schbul/sbz044)
Supplement: sbz044_suppl_Supplementary_Tables-S3-S7 [file sbz044_suppl_supplementary_tables-s3-s7.xlsx]

## Sheet: Table S3. DS
RoI	Wild-type (WT)			Map2k7+/-
anterior Prelimbic Cortex (aPrL)	1.93691	±	0.0372693	0.70*	±	0.0382228
Frontal Association Area (FRA)	0.871442	±	0.0185006	1.22872	±	0.0327671
Dorsolateral Orbital Cortex (DLO)	0.828885	±	0.0270617	1.16998	±	0.0195099
Ventral Orbital Cortex (VO)	0.805463	±	0.0220195	0.845007	±	0.0170515
Medial Orbital Cortex (MO)	0.861075	±	0.0246304	0.98935	±	0.0539707
medial Prelimbic Cortex (mPrL)	1.39788	±	0.0386489	1.33031	±	0.0516453
Infralimbic Cortex (IL)	0.734394	±	0.0196568	1.16*	±	0.031358
Nucleus Accumbens Core (NaC)	1.31584	±	0.02432	0.57*	±	0.057795
Nucleus Accumbens Shell (NaS)	1.54733	±	0.0437625	0.73*	±	0.0575412
Cingulate Cortex (Cg1)	1.48504	±	0.031028	1.12271	±	0.0453656
Primary Motor Cortex (M1)	0.746609	±	0.0232314	0.921471	±	0.0361411
Piriform Cortex (Piri)	1.54705	±	0.0359734	0.837985	±	0.0293013
Insular Cortex (Ins)	0.670784	±	0.0154224	1.14*	±	0.0499585
Ventromedial Striatum (VMST)	0.705303	±	0.0223913	0.674498	±	0.0275719
Dorsolateral Striatum (DLST)	0.571249	±	0.0204035	0.454766	±	0.0459934
Medial Septal Nucleus (MS)	0.718396	±	0.0171522	1.29*	±	0.0365325
Lateral Septal Nucleus (LS)	0.812589	±	0.0194678	1.38532	±	0.0270394
Ventral Limb of the Diagonal Band of Broca (VDB)	0.671044	±	0.0150106	1.42*	±	0.0155254
Horizontal Limb of the Diagonal Band of Broca (HDB)	0.858276	±	0.0309422	1.40777	±	0.0189075
Anteromedial Thalamic Nucleus (AM)	0.766422	±	0.022793	1.08*	±	0.031425
Anteroventral Thalamic Nucleus (AV)	1.22291	±	0.0235491	0.918914	±	0.0236048
Somatosensory Cortex (SSCTX)	0.77107	±	0.0238107	0.532518	±	0.0555563
Globus Pallidus (GP)	1.67113	±	0.0369011	1.11082	±	0.0838107
Mediodorsal Thalamic Nucleus (MD)	0.70632	±	0.0230741	0.61609	±	0.0233123
Centromedial Thalamic Nucleus (CM)	0.660071	±	0.0247181	0.83*	±	0.0163516
Centrolateral Thalamic Nucleus (CL)	0.674526	±	0.0165703	0.688584	±	0.0234018
Ventrolateral Thalamic Nucleus (VL)	0.672966	±	0.0262901	0.428996	±	0.0367688
Ventromedial Thalamic Nucleus (VM)	0.748996	±	0.0292177	1.02*	±	0.03185
Nucleus Reuniens (Re)	0.686932	±	0.0176962	0.87*	±	0.0328866
dorsal Reticular Thalamus (dRT)	0.823673	±	0.0292133	0.822724	±	0.0496742
ventral Reticular Thalamus (vRT)	0.742697	±	0.0276271	0.540511	±	0.0621949
Basolateral Amygdala (BLA)	0.839775	±	0.0229319	0.928347	±	0.0416758
Medial Amygdala (MeA)	0.886948	±	0.0281233	0.987809	±	0.0413549
Central Amygdala (CeA)	0.893308	±	0.0444786	0.811287	±	0.0523553
Retrosplenial Cortex (RSC)	1.18837	±	0.0245853	0.60*	±	0.0400365
Habenula (Hab)	1.03349	±	0.027449	0.74*	±	0.039427
Dorsal Hippocampus CA1 (DH-CA1)	0.738545	±	0.0191709	1.02*	±	0.0233537
Dorsal Hippocampus CA2(DH-CA2)	0.778704	±	0.0172324	0.97*	±	0.026656
Dorsal Hippocampus Dentate Gyrus (DH-DG)	0.740705	±	0.0296791	0.99*	±	0.0328878
Dorsal Hippocampus Molecular Layer (DH-ML)	1.59418	±	0.0325462	1.24539	±	0.0281016
Auditory Cortex (AudC)	0.708443	±	0.0277768	0.693294	±	0.0320339
Medial Geniculate (MG)	0.754505	±	0.0235776	0.86*	±	0.0378759
Ventral Hippocampus CA1 (VH-CA1)	0.887235	±	0.0294878	1.13144	±	0.0319172
Ventral Hippocampus CA2 (VH-CA2)	0.662551	±	0.0242875	1.00*	±	0.0269932
Ventral Hippocampus CA3 (VH-CA3)	0.739642	±	0.0143332	1.16*	±	0.0339325
Ventral Hippocampus Dentate Gyrus (VH-DG)	0.731686	±	0.0182065	0.94*	±	0.0322818
Ventral Hippocampus Molecular Layer (VH-ML)	1.3317	±	0.0182045	1.30114	±	0.0178139
Mamillary Body (MB)	1.36451	±	0.0350893	0.77*	±	0.0335168
Ventral Tegmental Area (VTA)	1.39066	±	0.0210692	1.03339	±	0.0358252
Substantia Nigra pars Compacta (SNC)	0.680462	±	0.019776	1.12*	±	0.0529732
Substantia Nigra pars Reticulata (SNR)	0.650284	±	0.0304144	0.555583	±	0.0212395
Dorsal Raphé (DR)	0.732448	±	0.020379	0.84*	±	0.0268256
Medial Raphé (MR)	0.758326	±	0.0209203	0.777507	±	0.0389767
Ventral Tegmental Nucleus (VTg)	0.676423	±	0.0336878	1.16*	±	0.0347932
Inferior Colliculus (IC)	0.97932	±	0.0316029	1.38412	±	0.0256707
Dorsal Tegmental Nucleus (DTg)	1.17895	±	0.0269916	1.08618	±	0.0465099
Locus Coeruleus (LC)	0.961086	±	0.0251129	0.900795	±	0.0515621
Table S3. PLSR connectivity analysis for the Ventral Hippocampus Dorsal Subiculum (VH-DS) in WT and Map2k7+/-mice. Data shown as the lower limit of the 95% confidence interval (CI) ± SE of the variable importance to the projection (VIP) statistic. Bold denotes regions functionally connected to the seed region (lower limit of the VIP 95% CI > 0.8) within each genotype. *denotes significant differe…

## Sheet: Table S4. ML
RoI	Wild-type (WT)			Map2k7+/-
anterior Prelimbic Cortex (aPrL)	0.875741	±	0.0278553	0.705066	±	0.0257478
Frontal Association Area (FRA)	0.920659	±	0.0189716	1.22623	±	0.0263684
Dorsolateral Orbital Cortex (DLO)	0.880382	±	0.021933	1.19202	±	0.0421524
Ventral Orbital Cortex (VO)	0.723527	±	0.0105765	0.819816	±	0.0236575
Medial Orbital Cortex (MO)	1.14113	±	0.0187067	0.818074	±	0.0531071
medial Prelimbic Cortex (mPrL)	1.26885	±	0.0177996	0.55*	±	0.030679
Infralimbic Cortex (IL)	0.749819	±	0.0103104	0.842974	±	0.0411945
Nucleus Accumbens Core (NaC)	1.36407	±	0.0217515	0.68*	±	0.0469931
Nucleus Accumbens Shell (NaS)	1.00628	±	0.0163586	0.70*	±	0.0490116
Cingulate Cortex (Cg1)	1.08741	±	0.0183382	0.63*	±	0.034861
Primary Motor Cortex (M1)	0.616241	±	0.0140594	1.15*	±	0.0545781
Piriform Cortex (Piri)	1.12463	±	0.0115416	0.908991	±	0.0332146
Insular Cortex (Ins)	0.929221	±	0.00984938	0.71*	±	0.011187
Ventromedial Striatum (VMST)	0.757068	±	0.0195811	0.10*	±	0.0275846
Dorsolateral Striatum (DLST)	0.74939	±	0.0234102	0.47344	±	0.0385018
Medial Septal Nucleus (MS)	0.792908	±	0.0205458	1.29*	±	0.0271884
Lateral Septal Nucleus (LS)	0.737565	±	0.0184744	1.33*	±	0.0286407
Ventral Limb of the Diagonal Band of Broca (VDB)	0.588501	±	0.0108212	1.37*	±	0.02794
Horizontal Limb of the Diagonal Band of Broca (HDB)	0.734942	±	0.0170498	1.29*	±	0.0284787
Anteromedial Thalamic Nucleus (AM)	0.826599	±	0.0169986	0.63*	±	0.0359942
Anteroventral Thalamic Nucleus (AV)	0.740275	±	0.016203	0.675746	±	0.0300078
Somatosensory Cortex (SSCTX)	0.745248	±	0.0105788	0.664576	±	0.0593223
Globus Pallidus (GP)	1.18828	±	0.0113894	0.927058	±	0.0445687
Mediodorsal Thalamic Nucleus (MD)	0.921366	±	0.0114194	0.73*	±	0.0121527
Centromedial Thalamic Nucleus (CM)	0.695088	±	0.0101119	0.91*	±	0.0412332
Centrolateral Thalamic Nucleus (CL)	0.898485	±	0.00761628	0.70*	±	0.0129957
Ventrolateral Thalamic Nucleus (VL)	0.842332	±	0.0138396	0.603948	±	0.0224151
Ventromedial Thalamic Nucleus (VM)	0.919716	±	0.0140641	0.982679	±	0.0152687
Nucleus Reuniens (Re)	0.971124	±	0.0133131	0.957804	±	0.0366799
dorsal Reticular Thalamus (dRT)	0.778377	±	0.0153167	1.00*	±	0.0329406
ventral Reticular Thalamus (vRT)	0.79282	±	0.011323	0.61003	±	0.0579044
Basolateral Amygdala (BLA)	1.38963	±	0.025151	1.00576	±	0.0269108
Medial Amygdala (MeA)	1.57454	±	0.0288978	1.14354	±	0.0349764
Central Amygdala (CeA)	0.873692	±	0.0178261	0.836025	±	0.0314213
Retrosplenial Cortex (RSC)	0.937929	±	0.0174671	0.66*	±	0.0341975
Habenula (Hab)	0.795529	±	0.0135752	0.675479	±	0.0164622
Dorsal Hippocampus CA1 (DH-CA1)	1.10897	±	0.00999862	1.09509	±	0.0315444
Dorsal Hippocampus CA2(DH-CA2)	0.946735	±	0.00824864	1.06534	±	0.0321855
Dorsal Hippocampus Dentate Gyrus (DH-DG)	0.978886	±	0.0130246	1.0849	±	0.0277567
Dorsal Hippocampus Molecular Layer (DH-ML)	1.58205	±	0.0250984	1.20036	±	0.0344074
Auditory Cortex (AudC)	0.553635	±	0.0173251	0.89*	±	0.0504993
Medial Geniculate (MG)	0.940433	±	0.0104598	1.0903	±	0.0440844
Ventral Hippocampus Dorsal Subiculum (VH-DS)	1.31894	±	0.0146838	1.27325	±	0.0131899
Ventral Hippocampus CA1 (VH-CA1)	1.7163	±	0.022679	1.79984	±	0.0374301
Ventral Hippocampus CA2 (VH-CA2)	1.51426	±	0.0191362	1.62132	±	0.0282368
Ventral Hippocampus CA3 (VH-CA3)	1.13186	±	0.0115	1.10147	±	0.017607
Ventral Hippocampus Dentate Gyrus (VH-DG)	1.26932	±	0.0123337	1.02709	±	0.0362048
Mamillary Body (MB)	0.7852	±	0.0150351	0.90*	±	0.0250258
Ventral Tegmental Area (VTA)	0.884839	±	0.0210541	0.946595	±	0.0153392
Substantia Nigra pars Compacta (SNC)	0.904965	±	0.0164907	1.0621	±	0.0464296
Substantia Nigra pars Reticulata (SNR)	0.794641	±	0.0213547	0.83*	±	0.0361022
Dorsal Raphé (DR)	0.950883	±	0.0206247	0.953281	±	0.0433003
Medial Raphé (MR)	1.36589	±	0.0246247	0.82956	±	0.0282001
Ventral Tegmental Nucleus (VTg)	0.583411	±	0.0222798	0.564918	±	0.0235511
Inferior Colliculus (IC)	0.676043	±	0.00912096	1.28*	±	0.0202198
Dorsal Tegmental Nucleus (DTg)	0.855126	±	0.0196471	0.965671	±	0.0429054
Locus Coeruleus (LC)	0.587793	±	0.0242742	0.724803	±	0.0297222
Table S4. PLSR connectivity analysis for the Ventral Hippocampus Molecular Layer (VH-ML) in WT and Map2k7+/-mice. Data shown as the lower limit of the 95% confidence interval (CI) ± SE of the variable importance to the projection (VIP) statistic. Bold denotes regions functionally connected to the seed region (lower limit of the VIP 95% CI > 0.8) within each genotype. *denotes significant differen…

## Sheet: Table S5. DLO
RoI	Wild-type (WT)			Map2k7+/-
anterior Prelimbic Cortex (aPrL)	0.644157	±	0.0408063	1.51*	±	0.0250821
Frontal Association Area (FRA)	1.54895	±	0.0240232	0.56*	±	0.0325774
Ventral Orbital Cortex (VO)	0.685294	±	0.0276012	0.382287	±	0.056198
Medial Orbital Cortex (MO)	1.3333	±	0.0370934	0.834547	±	0.0333464
medial Prelimbic Cortex (mPrL)	1.54524	±	0.0353404	0.54*	±	0.0259667
Infralimbic Cortex (IL)	0.683515	±	0.0181749	1.11*	±	0.0504837
Nucleus Accumbens Core (NaC)	0.815588	±	0.0172506	1.2465	±	0.0485017
Nucleus Accumbens Shell (NaS)	0.664069	±	0.0208034	0.92*	±	0.0392113
Cingulate Cortex (Cg1)	0.697316	±	0.0473234	0.725801	±	0.0347312
Primary Motor Cortex (M1)	1.0091	±	0.0305805	1.02088	±	0.0457755
Piriform Cortex (Piri)	0.753092	±	0.0238667	0.65699	±	0.0314763
Insular Cortex (Ins)	0.579173	±	0.0228441	1.07*	±	0.0287348
Ventromedial Striatum (VMST)	0.546151	±	0.0276393	0.781176	±	0.0461893
Dorsolateral Striatum (DLST)	0.680543	±	0.0262955	0.847821	±	0.0201676
Medial Septal Nucleus (MS)	1.20553	±	0.0310554	0.56*	±	0.0240515
Lateral Septal Nucleus (LS)	1.25219	±	0.0250683	1.00997	±	0.0524039
Ventral Limb of the Diagonal Band of Broca (VDB)	1.60441	±	0.0190193	1.18481	±	0.0458664
Horizontal Limb of the Diagonal Band of Broca (HDB)	1.7527	±	0.0281936	0.835995	±	0.0492332
Anteromedial Thalamic Nucleus (AM)	1.38979	±	0.0381304	0.68*	±	0.0417999
Anteroventral Thalamic Nucleus (AV)	1.20061	±	0.0296673	0.58*	±	0.029623
Somatosensory Cortex (SSCTX)	0.743314	±	0.0299194	0.582536	±	0.0291763
Globus Pallidus (GP)	0.900681	±	0.0282909	1.16861	±	0.0391525
Mediodorsal Thalamic Nucleus (MD)	0.830865	±	0.0179795	0.47*	±	0.0594713
Centromedial Thalamic Nucleus (CM)	0.826925	±	0.0164289	0.829947	±	0.0395799
Centrolateral Thalamic Nucleus (CL)	0.725383	±	0.0160868	1.06*	±	0.021863
Ventrolateral Thalamic Nucleus (VL)	0.872957	±	0.0295327	1.04793	±	0.0192376
Ventromedial Thalamic Nucleus (VM)	0.544342	±	0.0194771	0.784609	±	0.0373815
Nucleus Reuniens (Re)	0.737895	±	0.0236073	1.29*	±	0.0208275
dorsal Reticular Thalamus (dRT)	1.39221	±	0.0275829	1.24464	±	0.0191334
ventral Reticular Thalamus (vRT)	0.965324	±	0.0240093	0.43*	±	0.041046
Basolateral Amygdala (BLA)	0.753523	±	0.026825	0.407702	±	0.0350363
Medial Amygdala (MeA)	1.04931	±	0.0344177	1.25784	±	0.0148138
Central Amygdala (CeA)	1.08142	±	0.038715	1.15468	±	0.0190754
Retrosplenial Cortex (RSC)	1.06699	±	0.0231972	0.69*	±	0.0490165
Habenula (Hab)	0.773626	±	0.0293393	0.83*	±	0.01493
Dorsal Hippocampus CA1 (DH-CA1)	0.522585	±	0.0207706	1.01*	±	0.0386026
Dorsal Hippocampus CA2(DH-CA2)	0.698124	±	0.0232016	1.58*	±	0.0182123
Dorsal Hippocampus Dentate Gyrus (DH-DG)	0.955169	±	0.031516	1.52597	±	0.0171268
Dorsal Hippocampus Molecular Layer (DH-ML)	0.855312	±	0.0330685	1.27461	±	0.020643
Auditory Cortex (AudC)	0.787406	±	0.0382796	0.521151	±	0.0405931
Medial Geniculate (MG)	0.804263	±	0.0315505	0.53*	±	0.0346487
Ventral Hippocampus Dorsal Subiculum (VH-DS)	0.80341	±	0.0221088	1.11145	±	0.0314569
Ventral Hippocampus CA1 (VH-CA1)	0.969415	±	0.0260362	0.906688	±	0.0573112
Ventral Hippocampus CA2 (VH-CA2)	0.594263	±	0.0236574	1.11*	±	0.0333664
Ventral Hippocampus CA3 (VH-CA3)	1.12275	±	0.032374	1.20194	±	0.0184456
Ventral Hippocampus Dentate Gyrus (VH-DG)	0.808526	±	0.0237958	1.3661	±	0.0220325
Ventral Hippocampus Molecular Layer (VH-ML)	0.941285	±	0.0272633	1.30377	±	0.0178327
Mamillary Body (MB)	0.869971	±	0.0229334	0.860639	±	0.0380016
Ventral Tegmental Area (VTA)	0.7051	±	0.0148456	1.03*	±	0.0336875
Substantia Nigra pars Compacta (SNC)	1.53644	±	0.028145	0.682224	±	0.0414477
Substantia Nigra pars Reticulata (SNR)	0.693679	±	0.0190943	1.44*	±	0.018926
Dorsal Raphé (DR)	1.33236	±	0.0276104	0.903778	±	0.0439051
Medial Raphé (MR)	0.937116	±	0.0201422	0.60*	±	0.0258575
Ventral Tegmental Nucleus (VTg)	0.998837	±	0.0307188	0.37*	±	0.026994
Inferior Colliculus (IC)	0.780847	±	0.0341321	1.51*	±	0.0264739
Dorsal Tegmental Nucleus (DTg)	0.994256	±	0.0223478	1.1144	±	0.0445304
Locus Coeruleus (LC)	1.03461	±	0.0336483	0.48*	±	0.0273134
Table S5. PLSR connectivity analysis for the Dorsolateral Orbital Cortex (DLO) in WT and Map2k7+/- mice. Data shown as the lower limit of the 95% confidence interval (CI) ± SE of the variable importance to the projection (VIP) statistic. Bold denotes regions functionally connected to the seed region (lower limit of the VIP 95% CI > 0.8) within each genotype. *denotes significant difference in the…

## Sheet: Table S6. VTA
RoI	Wild-type (WT)			Map2k7+/-
anterior Prelimbic Cortex (aPrL)	0.838914	±	0.022789	1.50885	±	0.0250821
Frontal Association Area (FRA)	0.834236	±	0.012413	0.56*	±	0.0325774
Dorsolateral Orbital Cortex (DLO)	0.668013	±	0.0150394	0.382287	±	0.056198
Ventral Orbital Cortex (VO)	0.929567	±	0.00910425	0.834547	±	0.0333464
Medial Orbital Cortex (MO)	0.644368	±	0.014644	0.540153	±	0.0259667
medial Prelimbic Cortex (mPrL)	0.841832	±	0.020908	1.11393	±	0.0504837
Infralimbic Cortex (IL)	1.48616	±	0.0144756	1.2465	±	0.0485017
Nucleus Accumbens Core (NaC)	1.24005	±	0.00926529	0.918449	±	0.0392113
Nucleus Accumbens Shell (NaS)	1.18282	±	0.015519	0.73*	±	0.0347312
Cingulate Cortex (Cg1)	0.860535	±	0.0135792	1.02088	±	0.0457755
Primary Motor Cortex (M1)	0.893872	±	0.0124488	0.66*	±	0.0314763
Piriform Cortex (Piri)	1.38621	±	0.0185938	1.07367	±	0.0287348
Insular Cortex (Ins)	0.934546	±	0.0148785	0.78*	±	0.0461893
Ventromedial Striatum (VMST)	0.908109	±	0.0129054	0.847821	±	0.0201676
Dorsolateral Striatum (DLST)	1.14486	±	0.014292	0.56*	±	0.0240515
Medial Septal Nucleus (MS)	0.948844	±	0.0108375	1.00997	±	0.0524039
Lateral Septal Nucleus (LS)	1.10391	±	0.00998655	1.18481	±	0.0458664
Ventral Limb of the Diagonal Band of Broca (VDB)	0.854077	±	0.0133712	0.835995	±	0.0492332
Horizontal Limb of the Diagonal Band of Broca (HDB)	0.550283	±	0.0103277	0.68305	±	0.0417999
Anteromedial Thalamic Nucleus (AM)	0.8806	±	0.0113991	0.58*	±	0.029623
Anteroventral Thalamic Nucleus (AV)	1.21638	±	0.0097637	0.58*	±	0.0291763
Somatosensory Cortex (SSCTX)	0.832517	±	0.00729159	1.16861	±	0.0391525
Globus Pallidus (GP)	1.1571	±	0.0153439	0.47*	±	0.0594713
Mediodorsal Thalamic Nucleus (MD)	1.09673	±	0.0075251	0.829947	±	0.0395799
Centromedial Thalamic Nucleus (CM)	1.06765	±	0.0144294	1.06381	±	0.021863
Centrolateral Thalamic Nucleus (CL)	1.12418	±	0.00849074	1.04793	±	0.0192376
Ventrolateral Thalamic Nucleus (VL)	0.977983	±	0.0131359	0.78*	±	0.0373815
Ventromedial Thalamic Nucleus (VM)	1.03179	±	0.00524323	1.29464	±	0.0208275
Nucleus Reuniens (Re)	1.05972	±	0.0112	1.24464	±	0.0191334
dorsal Reticular Thalamus (dRT)	0.820989	±	0.018034	0.42*	±	0.041046
ventral Reticular Thalamus (vRT)	0.669262	±	0.0174851	0.407702	±	0.0350363
Basolateral Amygdala (BLA)	0.90455	±	0.0114653	1.25784	±	0.0148138
Medial Amygdala (MeA)	0.88576	±	0.0161325	1.15468	±	0.0190754
Central Amygdala (CeA)	0.744888	±	0.0130288	0.694466	±	0.0490165
Retrosplenial Cortex (RSC)	0.980556	±	0.0105966	0.826148	±	0.01493
Habenula (Hab)	1.04817	±	0.0134425	1.0114	±	0.0386026
Dorsal Hippocampus CA1 (DH-CA1)	1.04755	±	0.00421157	1.57933	±	0.0182123
Dorsal Hippocampus CA2(DH-CA2)	1.0742	±	0.00412022	1.52597	±	0.0171268
Dorsal Hippocampus Dentate Gyrus (DH-DG)	1.03919	±	0.00383283	1.27461	±	0.020643
Dorsal Hippocampus Molecular Layer (DH-ML)	1.03754	±	0.00977103	0.52*	±	0.0405931
Auditory Cortex (AudC)	0.592635	±	0.010903	0.527279	±	0.0346487
Medial Geniculate (MG)	0.85567	±	0.00907722	1.11145	±	0.0314569
Ventral Hippocampus Dorsal Subiculum (VH-DS)	1.33858	±	0.012584	0.906688	±	0.0573112
Ventral Hippocampus CA1 (VH-CA1)	1.01684	±	0.0215475	1.10919	±	0.0333664
Ventral Hippocampus CA2 (VH-CA2)	0.747922	±	0.0178602	1.20*	±	0.0184456
Ventral Hippocampus CA3 (VH-CA3)	0.933829	±	0.00362496	1.3661	±	0.0220325
Ventral Hippocampus Dentate Gyrus (VH-DG)	1.00584	±	0.00777174	1.30377	±	0.0178327
Ventral Hippocampus Molecular Layer (VH-ML)	0.978349	±	0.0122163	0.860639	±	0.0380016
Mamillary Body (MB)	1.46448	±	0.0111344	1.03264	±	0.0336875
Substantia Nigra pars Compacta (SNC)	0.853942	±	0.0094387	0.68*	±	0.0414477
Substantia Nigra pars Reticulata (SNR)	1.4362	±	0.0229543	1.43675	±	0.018926
Dorsal Raphé (DR)	0.601566	±	0.00910849	0.90*	±	0.0439051
Medial Raphé (MR)	0.764067	±	0.0127434	0.602108	±	0.0258575
Ventral Tegmental Nucleus (VTg)	0.7662	±	0.0122805	0.374132	±	0.026994
Inferior Colliculus (IC)	0.898904	±	0.0103086	1.5091	±	0.0264739
Dorsal Tegmental Nucleus (DTg)	1.38025	±	0.0116864	1.1144	±	0.0445304
Locus Coeruleus (LC)	0.665614	±	0.0145864	0.477045	±	0.0273134
Table S6. PLSR connectivity analysis for the Ventral Tegmental Area (VTA) in WT and Map2k7+/- mice. Data shown as the lower limit of the 95% confidence interval (CI) ± SE of the variable importance to the projection (VIP) statistic. Bold denotes regions functionally connected to the seed region (lower limit of the VIP 95% CI > 0.8) within each genotype. *denotes significant difference in the VIP …

## Sheet: Table S7. MG
RoI	Wild-type (WT)			Map2k7+/-
anterior Prelimbic Cortex (aPrL)	0.713356	±	0.0315609	1.02582	±	0.0607396
Frontal Association Area (FRA)	1.01027	±	0.0164975	0.51*	±	0.0596102
Dorsolateral Orbital Cortex (DLO)	0.752526	±	0.0196025	0.613153	±	0.0406198
Ventral Orbital Cortex (VO)	1.06622	±	0.00473956	1.17049	±	0.0268843
Medial Orbital Cortex (MO)	0.79885	±	0.0218622	0.620292	±	0.0438062
medial Prelimbic Cortex (mPrL)	0.782586	±	0.014327	0.635168	±	0.015506
Infralimbic Cortex (IL)	0.884734	±	0.00614064	0.764083	±	0.0333165
Nucleus Accumbens Core (NaC)	0.658402	±	0.0106567	0.85*	±	0.0433418
Nucleus Accumbens Shell (NaS)	0.357046	±	0.0178356	0.98*	±	0.028491
Cingulate Cortex (Cg1)	0.707397	±	0.0239121	0.691345	±	0.0617994
Primary Motor Cortex (M1)	0.906581	±	0.00551953	0.799922	±	0.0556282
Piriform Cortex (Piri)	0.99719	±	0.0118862	1.30529	±	0.0213588
Insular Cortex (Ins)	0.947007	±	0.0113208	1.04248	±	0.0479786
Ventromedial Striatum (VMST)	0.981824	±	0.0159015	0.989361	±	0.0146119
Dorsolateral Striatum (DLST)	0.880924	±	0.0148295	0.65*	±	0.0449256
Medial Septal Nucleus (MS)	1.0784	±	0.0140183	0.80*	±	0.0437479
Lateral Septal Nucleus (LS)	1.06837	±	0.0105147	1.01305	±	0.0399822
Ventral Limb of the Diagonal Band of Broca (VDB)	1.07372	±	0.0152371	0.67*	±	0.0488252
Horizontal Limb of the Diagonal Band of Broca (HDB)	0.805966	±	0.0162173	0.59*	±	0.0492302
Anteromedial Thalamic Nucleus (AM)	0.980923	±	0.0137841	0.835947	±	0.0475563
Anteroventral Thalamic Nucleus (AV)	0.890755	±	0.00929469	1.0293	±	0.0625193
Somatosensory Cortex (SSCTX)	1.28938	±	0.0143332	0.57*	±	0.0445549
Globus Pallidus (GP)	0.887501	±	0.0184752	0.58*	±	0.0487154
Mediodorsal Thalamic Nucleus (MD)	1.04808	±	0.00558901	0.817057	±	0.0301925
Centromedial Thalamic Nucleus (CM)	0.976586	±	0.0147738	0.74*	±	0.024502
Centrolateral Thalamic Nucleus (CL)	1.15872	±	0.0100631	0.904821	±	0.0448571
Ventrolateral Thalamic Nucleus (VL)	1.05117	±	0.00791527	0.60*	±	0.021839
Ventromedial Thalamic Nucleus (VM)	1.07607	±	0.0075385	1.13293	±	0.0316309
Nucleus Reuniens (Re)	1.02403	±	0.00823771	1.03649	±	0.0438174
dorsal Reticular Thalamus (dRT)	0.894183	±	0.0131549	0.63*	±	0.0368038
ventral Reticular Thalamus (vRT)	0.935428	±	0.0140501	1.18942	±	0.0729668
Basolateral Amygdala (BLA)	0.849449	±	0.0115381	1.11332	±	0.014072
Medial Amygdala (MeA)	0.777389	±	0.0141815	1.37*	±	0.0345221
Central Amygdala (CeA)	0.892797	±	0.0185604	0.856369	±	0.037924
Retrosplenial Cortex (RSC)	0.928366	±	0.011335	0.830361	±	0.0280182
Habenula (Hab)	0.963394	±	0.0101902	0.77*	±	0.0339953
Dorsal Hippocampus CA1 (DH-CA1)	1.24291	±	0.00624423	1.23173	±	0.020061
Dorsal Hippocampus CA2(DH-CA2)	1.21784	±	0.00577633	1.288	±	0.0239948
Dorsal Hippocampus Dentate Gyrus (DH-DG)	1.17976	±	0.00479584	1.40361	±	0.0250337
Dorsal Hippocampus Molecular Layer (DH-ML)	0.579501	±	0.0165985	0.434768	±	0.0759254
Auditory Cortex (AudC)	1.97871	±	0.0163823	1.62627	±	0.0418082
Ventral Hippocampus Dorsal Subiculum (VH-DS)	0.506524	±	0.0194157	0.78109	±	0.0396404
Ventral Hippocampus CA1 (VH-CA1)	0.969158	±	0.0135924	1.67557	±	0.0377219
Ventral Hippocampus CA2 (VH-CA2)	1.36153	±	0.0183138	1.5958	±	0.0400843
Ventral Hippocampus CA3 (VH-CA3)	1.07968	±	0.00453767	1.20911	±	0.0122348
Ventral Hippocampus Dentate Gyrus (VH-DG)	1.16705	±	0.00687612	1.28379	±	0.0230835
Ventral Hippocampus Molecular Layer (VH-ML)	0.73235	±	0.0143929	1.00*	±	0.0490248
Mamillary Body (MB)	1.04174	±	0.00929621	1.1091	±	0.0282326
Ventral Tegmental Area (VTA)	0.815503	±	0.0104082	1.11361	±	0.0307146
Substantia Nigra pars Compacta (SNC)	1.12122	±	0.0165803	1.15044	±	0.0215466
Substantia Nigra pars Reticulata (SNR)	0.969564	±	0.0166528	0.69*	±	0.0332438
Dorsal Raphé (DR)	1.58105	±	0.0148669	1.01512	±	0.0306234
Medial Raphé (MR)	0.898067	±	0.0159079	0.43*	±	0.0538644
Ventral Tegmental Nucleus (VTg)	0.685856	±	0.0247779	0.762092	±	0.0408108
Inferior Colliculus (IC)	1.13026	±	0.0179632	1.09138	±	0.0216288
Dorsal Tegmental Nucleus (DTg)	0.817958	±	0.010721	0.52*	±	0.0299599
Locus Coeruleus (LC)	0.676277	±	0.026543	0.87917	±	0.0304439
Table S7. PLSR connectivity analysis for the Medial Geniculate (MG) in WT and Map2k7+/- mice. Data shown as the lower limit of the 95% confidence interval (CI) ± SE of the variable importance to the projection (VIP) statistic. Bold denotes regions functionally connected to the seed region (lower limit of the VIP 95% CI > 0.8) within each genotype. *denotes significant difference in the VIP statis…
