# Supplementary material for: Map2k7 Haploinsufficiency Induces Brain Imaging Endophenotypes and Behavioral Phenotypes Relevant to Schizophrenia
Source: Schizophr Bull. 2019 Jun 20;46(1):211–23. doi: 10.1093/schbul/sbz044 (PMC6942167; doi:10.1093/schbul/sbz044)
Supplement: sbz044_suppl_Supplementary_Table-S8 [file sbz044_suppl_supplementary_table-s8.xlsx]

## Sheet: Supplemental Table S8
Table S8. 14C-2-DG data from Ketamine-treated animals
RoI	Saline-treated						Ketamine						Sign. drug effect
	Wild-type			Map2k7-/+			Wild-type			Map2k7-/+
	Mean		SEM	Mean		SEM	Mean		SEM	Mean		SEM
anterior Prelimbic Cortex (aPrL)	1.02293	±	0.00466918	1.02941	±	0.0033726	1.05	±	0.00952422	1.06277	±	0.0120221	F(1,39)=18.16, p<0.001
Frontal Association Area (FRA)	1.07287	±	0.00779286	1.06303	±	0.00834496	1.04059	±	0.0075151	1.03794	±	0.00983669	F(1,39)=9.92, p=0.003
Dorsolateral Orbital Cortex (DLO)	1.00015	±	0.00430073	0.98*	±	0.00657938	0.991949	±	0.00534902	0.991031	±	0.00810133	n/s
Ventral Orbital Cortex (VO)	1.14539	±	0.0114799	1.1741	±	0.0115749	1.14797	±	0.0242523	1.1809	±	0.00930173	n/s
Medial Orbital Cortex (MO)	1.04021	±	0.00663196	1.03238	±	0.00848335	1.04771	±	0.00908896	1.06538	±	0.0111446	F(1,39)=5.81, p=0.021
medial Prelimbic Cortex (mPrL)	1.02866	±	0.00504839	1.03853	±	0.00776206	1.04304	±	0.00855975	1.06426	±	0.0112946	F(1,39)=6.95, p=0.011
Infralimbic Cortex (IL)	0.980984	±	0.00536586	0.981424	±	0.00777047	0.99115	±	0.00617076	1.00579	±	0.00770589	F(1,39)=6.08, p=0.018
Nucleus Accumbens Core (NaC)	0.978695	±	0.00670215	0.981206	±	0.00830072	1.018	±	0.0103278	1.03279	±	0.0126891	F(1,39)=23.85, p<0.001
Nucleus Accumbens Shell (NaS)	1.01173	±	0.00331179	1.01781	±	0.00475341	1.04287	±	0.0133084	1.06099	±	0.00796825	F(1,39)=33.36, p<0.001
Cingulate Cortex (Cg1)	1.07101	±	0.00600514	1.08562	±	0.00830322	1.06292	±	0.0129859	1.09593	±	0.00748334	n/s
Primary Motor Cortex (M1)	1.08285	±	0.00757247	1.08034	±	0.00925623	1.03841	±	0.0092846	1.05067	±	0.00779137	F(1,39)=14.91, p<0.001
Piriform Cortex (Piri)	1.17012	±	0.0118531	1.18235	±	0.0157041	1.13328	±	0.0234687	1.18153	±	0.0133138	n/s
Insular Cortex (Ins)	0.965583	±	0.00434341	0.956036	±	0.00476701	0.978394	±	0.00794439	0.979954	±	0.00911047	F(1,39)=7.30, p=0.010
Ventromedial Striatum (VMST)	1.07402	±	0.00572288	1.07284	±	0.00597468	1.05398	±	0.012728	1.09399	±	0.0116127	n/s
Dorsolateral Striatum (DLST)	1.0714	±	0.00470727	1.07303	±	0.00555091	1.06099	±	0.0124972	1.08659	±	0.0126406	n/s
Medial Septal Nucleus (MS)	0.945176	±	0.00889374	0.952567	±	0.0096446	0.9624	±	0.0086017	0.956627	±	0.00432743	n/s
Lateral Septal Nucleus (LS)	0.938348	±	0.00886055	0.945116	±	0.0111024	0.946587	±	0.0105858	0.939506	±	0.00638743	n/s
Ventral Limb of the Diagonal Band of Broca (VDB)	0.973336	±	0.00607861	0.98264	±	0.0112206	0.961016	±	0.00952312	0.948099	±	0.00769645	F(1,39)=9.33, p=0.004
Horizontal Limb of the Diagonal Band of Broca (HDB)	0.989064	±	0.00482091	0.995418	±	0.00833527	0.975214	±	0.00687612	0.970401	±	0.0093091	F(1,39)=7.28, p=0.010
Anteromedial Thalamic Nucleus (AM)	1.09893	±	0.010366	1.10494	±	0.0104939	1.11541	±	0.0181916	1.13409	±	0.0103195	F(1,39)=3.87, p=0.056
Anteroventral Thalamic Nucleus (AV)	1.14266	±	0.0114542	1.16219	±	0.0150238	1.12549	±	0.0176559	1.14946	±	0.00946848	n/s
Somatosensory Cortex (SSCTX)	1.08211	±	0.00626744	1.08512	±	0.00718399	1.04926	±	0.0115321	1.05897	±	0.00511891	F(1,39)=11.83, p=0.001
Globus Pallidus (GP)	0.950731	±	0.00474618	0.943386	±	0.00450072	0.94763	±	0.0118212	0.92206	±	0.00673061	n/s
Mediodorsal Thalamic Nucleus (MD)	1.08032	±	0.00993424	1.0954	±	0.0126602	1.07372	±	0.0126955	1.08571	±	0.00958743	n/s
Centromedial Thalamic Nucleus (CM)	1.02918	±	0.00910571	1.02306	±	0.00915036	1.00515	±	0.00517928	1.02591	±	0.00922609	n/s
Centrolateral Thalamic Nucleus (CL)	1.04959	±	0.0068653	1.04779	±	0.010655	1.03772	±	0.0106	1.04849	±	0.00968112	n/s
Ventrolateral Thalamic Nucleus (VL)	1.07732	±	0.0102163	1.08372	±	0.0114133	1.05027	±	0.0100593	1.05217	±	0.014447	F(1,39)=4.68, p=0.037
Ventromedial Thalamic Nucleus (VM)	1.10788	±	0.0110613	1.10733	±	0.0120188	1.06313	±	0.0149307	1.10409	±	0.0144794	n/s
Nucleus Reuniens (Re)	1.06504	±	0.0109351	1.07195	±	0.0123708	1.03496	±	0.00971789	1.05999	±	0.00957524	n/s
dorsal Reticular Thalamus (dRT)	0.994059	±	0.00407655	1.00049	±	0.00672304	0.978313	±	0.00344146	0.974251	±	0.008078	F(1,39)=11.82, p=0.001
ventral Reticular Thalamus (vRT)	1.01052	±	0.00453924	1.01023	±	0.00496255	0.983288	±	0.00314869	0.976126	±	0.010187	F(1,39)=27.33, p<0.001
Basolateral Amygdala (BLA)	0.93046	±	0.0072627	0.917289	±	0.00802091	0.969152	±	0.00501836	0.957032	±	0.0098884	F(1,39)=18.89, p<0.001
Medial Amygdala (MeA)	0.894953	±	0.0124761	0.865548	±	0.0125508	0.92997	±	0.010298	0.902424	±	0.0132201	F(1,39)=5.53, p=0.24
Central Amygdala (CeA)	0.954019	±	0.00489508	0.950135	±	0.00606964	0.973427	±	0.00681578	0.951788	±	0.0118235	n/s
Retrosplenial Cortex (RSC)	1.09483	±	0.00912226	1.11318	±	0.00907126	1.08081	±	0.010689	1.1133	±	0.0095879	n/s
Habenula (Hab)	1.05408	±	0.0101826	1.06439	±	0.00937802	0.999599	±	0.007201	1.01536	±	0.0100695	F(1,39)=19.70, p<0.001
Dorsal Hippocampus CA1 (DH-CA1)	0.907652	±	0.00877006	0.903079	±	0.0114366	0.927375	±	0.00946566	0.915308	±	0.0121768	n/s
Dorsal Hippocampus CA2(DH-CA2)	0.893537	±	0.008582	0.88369	±	0.0108746	0.918443	±	0.0135174	0.892507	±	0.0133417	n/s
Dorsal Hippocampus Dentate Gyrus (DH-DG)	0.879739	±	0.00840521	0.866117	±	0.0143283	0.928835	±	0.0116357	0.896942	±	0.0139102	F(1,39)=8.23, p=0.007
Dorsal Hippocampus Molecular Layer (DH-ML)	1.01829	±	0.00657011	1.03741	±	0.00864926	1.09431	±	0.0200665	1.10595	±	0.0127103	F(1,39)=43.27, p<0.001
Auditory Cortex (AudC)	1.02995	±	0.0111427	1.05001	±	0.0131779	1.01575	±	0.0108457	1.03311	±	0.0116988	n/s
Medial Geniculate (MG)	1.06309	±	0.00894889	1.10*	±	0.0136585	1.01107	±	0.010273	1.02026	±	0.010814	F(1,39)=22.69, p<0.001
Ventral Hippocampus Dorsal Subiculum (VH-DS)	0.989674	±	0.00516588	1.01*	±	0.0058301	1.01785	±	0.00919763	1.02717	±	0.00894832	F(1,39)=10.85, p=0.002
Ventral Hippocampus CA1 (VH-CA1)	0.941569	±	0.00835538	0.946209	±	0.0106526	0.938479	±	0.0156217	0.930674	±	0.0132483	n/s
Ventral Hippocampus CA2 (VH-CA2)	0.936187	±	0.00815172	0.934916	±	0.0119746	0.929706	±	0.0145782	0.914609	±	0.0134391	n/s
Ventral Hippocampus CA3 (VH-CA3)	0.882478	±	0.00873551	0.872331	±	0.0121335	0.882944	±	0.0091011	0.877791	±	0.0143382	n/s
Ventral Hippocampus Dentate Gyrus (VH-DG)	0.867734	±	0.00997375	0.856021	±	0.0134534	0.885639	±	0.0092202	0.877104	±	0.014183	n/s
Ventral Hippocampus Molecular Layer (VH-ML)	0.991204	±	0.00442901	1.01*	±	0.00506583	1.02149	±	0.00342218	1.03676	±	0.00799718	F(1,39)=27.95, p<001
Mamillary Body (MB)	1.16891	±	0.0134027	1.19238	±	0.0183088	1.19287	±	0.030567	1.21905	±	0.0152935	n/s
Ventral Tegmental Area (VTA)	1.04326	±	0.00538345	1.06*	±	0.00735306	1.03451	±	0.00645637	1.05991	±	0.010445	n/s
Substantia Nigra pars Compacta (SNC)	0.915074	±	0.0052256	0.909289	±	0.00987525	0.948226	±	0.011422	0.927574	±	0.0126948	F(1,39)=6.03, p=0.019
Substantia Nigra pars Reticulata (SNR)	0.998763	±	0.00511776	1.00242	±	0.00451716	0.976602	±	0.0101152	0.975061	±	0.0111069	F(1,39)=9.77, p=0.003
Dorsal Raphé (DR)	0.959144	±	0.00562959	0.951127	±	0.00517083	0.947174	±	0.00665805	0.964915	±	0.0128623	n/s
Medial Raphé (MR)	1.03092	±	0.00721035	1.04269	±	0.00623658	1.00615	±	0.00900368	1.01654	±	0.00994023	F(1,38)=10.54, p=0.002
Ventral Tegmental Nucleus (VTg)	1.05717	±	0.00680261	1.0631	±	0.00733726	1.01423	±	0.00883708	1.0293	±	0.0106109	F(1,38)=12.51, p=0.001
Inferior Colliculus (IC)	1.22104	±	0.0198851	1.22316	±	0.0210952	1.0585	±	0.0254331	1.09068	±	0.00885946	F(1,39)=28.12, p<0.001
Dorsal Tegmental Nucleus (DTg)	1.06482	±	0.00805764	1.06805	±	0.0097342	1.04168	±	0.0109001	1.04812	±	0.011789	n/s
Locus Coeruleus (LC)	0.972793	±	0.00469932	0.981661	±	0.00768841	0.974862	±	0.00577508	0.971964	±	0.0108312	n/s
Table S8. Ketamine induced alterations in LCGU. Data shown as Mean ± SEM of the 14C-2-DG uptake ratio in ketamine and saline treated animals. Significant drug effects determined by ANOVA are shown. There were no significant genotype x treatment interactions. *denotes p<0.05, **denotes p<0.01 significant difference from WT (ANOVA)
