# Supplementary material for: Map2k7 Haploinsufficiency Induces Brain Imaging Endophenotypes and Behavioral Phenotypes Relevant to Schizophrenia
Source: Schizophr Bull. 2019 Jun 20;46(1):211–23. doi: 10.1093/schbul/sbz044 (PMC6942167; doi:10.1093/schbul/sbz044)
Supplement: sbz044_suppl_Supplementary_Table-S9 [file sbz044_suppl_supplementary_table-s9.xlsx]

## Sheet: Supplemental Table S8
Table S9. 14C-2-DG data from dextro-amphetamine-treated animals
RoI	Saline-treated						dextro-Amphetamine						Sign. drug effect	Sign. Genotype x treatment interactions.
	Wild-type			Map2k7-/+			Wild-type			Map2k7-/+
	Mean		SEM	Mean		SEM	Mean		SEM	Mean		SEM
anterior Prelimbic Cortex (aPrL)	1.02293	±	0.00466918	1.02941	±	0.0033726	1.053**	±	0.00803664	1.02858	±	0.00698965	F(1,44)=7.92, p=0.007	F(1,44)=7.47, p=0.009
Frontal Association Area (FRA)	1.07287	±	0.00779286	1.06303	±	0.00834496	1.025***	±	0.0070015	1.018**	±	0.00327332	F(1,44)=38.44, p<0.001	n/s
Dorsolateral Orbital Cortex (DLO)	1.00015	±	0.00430073	0.98	±	0.00657938	0.948***	±	0.0105749	0.965315	±	0.0068061	F(1,44)=29.02, p<0.001	F(1,44)=6.25, p=0.016
Ventral Orbital Cortex (VO)	1.14539	±	0.0114799	1.1741	±	0.0115749	1.197*	±	0.00675973	1.16132	±	0.0120904	n/s	F(1,44)=7.52, p=0.009
Medial Orbital Cortex (MO)	1.04021	±	0.00663196	1.03238	±	0.00848335	1.02487	±	0.00719481	1.04695	±	0.0080382	n/s	F(1,44)=3.87, p=0.055
medial Prelimbic Cortex (mPrL)	1.02866	±	0.00504839	1.03853	±	0.00776206	1.05614	±	0.0124311	1.04141	±	0.00836995	n/s	n/s
Infralimbic Cortex (IL)	0.980984	±	0.00536586	0.981424	±	0.00777047	0.958944	±	0.0102965	0.977705	±	0.00519715	n/s	n/s
Nucleus Accumbens Core (NaC)	0.978695	±	0.00670215	0.981206	±	0.00830072	0.973598	±	0.0111148	0.97703	±	0.00572751	n/s	n/s
Nucleus Accumbens Shell (NaS)	1.01173	±	0.00331179	1.01781	±	0.00475341	1.00153	±	0.00679242	1.00425	±	0.00658051	F(1,43)=5.14, p=0.029	n/s
Cingulate Cortex (Cg1)	1.07101	±	0.00600514	1.08562	±	0.00830322	1.112**	±	0.00829975	1.08467	±	0.00855303	F(1,44)=8.13, p=0.007	F(1,44)=7.43, p=0.009
Primary Motor Cortex (M1)	1.08285	±	0.00757247	1.08034	±	0.00925623	1.02937	±	0.00972891	1.03713	±	0.00445343	F(1,44)=37.09, p<0.001	n/s
Piriform Cortex (Piri)	1.17012	±	0.0118531	1.18235	±	0.0157041	1.16718	±	0.0127424	1.1385	±	0.0166575	n/s	n/s
Insular Cortex (Ins)	0.965583	±	0.00434341	0.956036	±	0.00476701	0.918501	±	0.00754497	0.940214	±	0.00697575	F(1,44)=30.16, p<0.001	n/s
Ventromedial Striatum (VMST)	1.07402	±	0.00572288	1.07284	±	0.00597468	1.08096	±	0.010084	1.05414	±	0.00472663	n/s	n/s
Dorsolateral Striatum (DLST)	1.0714	±	0.00470727	1.07303	±	0.00555091	1.09207	±	0.00735589	1.07915	±	0.0062872	F(1,44)=5.98, p=0.019	n/s
Medial Septal Nucleus (MS)	0.945176	±	0.00889374	0.952567	±	0.0096446	0.969498	±	0.00382588	0.969764	±	0.00741713	F(1,44)=6.45, p=0.015	n/s
Lateral Septal Nucleus (LS)	0.938348	±	0.00886055	0.945116	±	0.0111024	0.943646	±	0.00597777	0.963239	±	0.00683388	n/s	n/s
Ventral Limb of the Diagonal Band of Broca (VDB)	0.973336	±	0.00607861	0.98264	±	0.0112206	0.950554	±	0.0108717	0.963802	±	0.00935122	F(1,44)=6.52, p=0.014	n/s
Horizontal Limb of the Diagonal Band of Broca (HDB)	0.989064	±	0.00482091	0.995418	±	0.00833527	1.00795	±	0.00995937	0.997625	±	0.00866103	n/s	n/s
Anteromedial Thalamic Nucleus (AM)	1.09893	±	0.010366	1.10494	±	0.0104939	1.256***	±	0.0161526	1.186**	±	0.017931	F(1,44)=80.33, p<0.001	F(1,44)=7.74, p=0.002
Anteroventral Thalamic Nucleus (AV)	1.14266	±	0.0114542	1.16219	±	0.0150238	1.351***	±	0.0154467	1.269***	±	0.0221223	F(1,44)=106.70, p<0.001	F(1,44)=10.54, p=0.002
Somatosensory Cortex (SSCTX)	1.08211	±	0.00626744	1.08512	±	0.00718399	1.05896	±	0.00735445	1.04153	±	0.00537541	F(1,44)=22.12, p<0.001	n/s
Globus Pallidus (GP)	0.950731	±	0.00474618	0.943386	±	0.00450072	0.937463	±	0.00504799	0.947359	±	0.00552866	n/s	n/s
Mediodorsal Thalamic Nucleus (MD)	1.08032	±	0.00993424	1.0954	±	0.0126602	1.192***	±	0.0105975	1.142*	±	0.015116	F(1,44)=47.50, p<0.001	F(1,44)=6.97, p=0.011
Centromedial Thalamic Nucleus (CM)	1.02918	±	0.00910571	1.02306	±	0.00915036	1.07356	±	0.00816753	1.03278	±	0.00666378	F(1,44)=10.08, p=0.003	n/s
Centrolateral Thalamic Nucleus (CL)	1.04959	±	0.0068653	1.04779	±	0.010655	1.08102	±	0.00745506	1.06716	±	0.00700483	F(1,44)=10.32, p=0.002	n/s
Ventrolateral Thalamic Nucleus (VL)	1.07732	±	0.0102163	1.08372	±	0.0114133	1.12547	±	0.0103857	1.10608	±	0.0112238	F(1,44)=10.24, p=0.003	n/s
Ventromedial Thalamic Nucleus (VM)	1.10788	±	0.0110613	1.10733	±	0.0120188	1.189***	±	0.0120083	1.13569	±	0.0154833	F(1,44)=20.96, p<0.001	F(1,44)=4.09, p=0.049
Nucleus Reuniens (Re)	1.06504	±	0.0109351	1.07195	±	0.0123708	1.138***	±	0.00676638	1.0845	±	0.0115106	F(1,44)=16.47, p<0.001	F(1,44)=6.94, p=0.011
dorsal Reticular Thalamus (dRT)	0.994059	±	0.00407655	1.00049	±	0.00672304	1.067***	±	0.0109289	1.037**	±	0.00655311	F(1,44)=66.75, p<0.001	F(1,44)=6.93, p=0.011
ventral Reticular Thalamus (vRT)	1.01052	±	0.00453924	1.01023	±	0.00496255	1.06563	±	0.010676	1.04541	±	0.00748934	F(1,44)=46.51, p<0.001	n/s
Basolateral Amygdala (BLA)	0.93046	±	0.0072627	0.917289	±	0.00802091	0.883639	±	0.00873431	0.897548	±	0.010268	F(1,44)=16.75, p<0.001	n/s
Medial Amygdala (MeA)	0.894953	±	0.0124761	0.865548	±	0.0125508	0.831**	±	0.00983213	0.856221	±	0.0144305	F(1,44)=8.90, p=0.004	F(1,44)=4.17, p=0.047
Central Amygdala (CeA)	0.954019	±	0.00489508	0.950135	±	0.00606964	0.905374	±	0.00610149	0.90616	±	0.00616236	F(1,44)=65.01, p<0.001	n/s
Retrosplenial Cortex (RSC)	1.09483	±	0.00912226	1.11318	±	0.00907126	1.226***	±	0.0151059	1.169**	±	0.0158454	F(1,44)=75.49, p<0.001	F(1,44)=10.84, p=0.002
Habenula (Hab)	1.05408	±	0.0101826	1.06439	±	0.00937802	0.972339	±	0.00923015	0.98003	±	0.00693577	F(1,44)=72.42, p<0.001	n/s
Dorsal Hippocampus CA1 (DH-CA1)	0.907652	±	0.00877006	0.903079	±	0.0114366	0.929312	±	0.011202	0.935695	±	0.00905692	F(1,44)=6.97, p=0.011	n/s
Dorsal Hippocampus CA2(DH-CA2)	0.893537	±	0.008582	0.88369	±	0.0108746	0.893625	±	0.0101813	0.905361	±	0.0111705	n/s	n/s
Dorsal Hippocampus Dentate Gyrus (DH-DG)	0.879739	±	0.00840521	0.866117	±	0.0143283	0.880212	±	0.0107034	0.891143	±	0.0121172	n/s	n/s
Dorsal Hippocampus Molecular Layer (DH-ML)	1.01829	±	0.00657011	1.03741	±	0.00864926	1.094***	±	0.0137532	1.06116	±	0.0104813	F(1,44)=28.70, p<0.001	F(1,44)=7.38, p=0.009
Auditory Cortex (AudC)	1.02995	±	0.0111427	1.05001	±	0.0131779	1.0318	±	0.0163603	1.02729	±	0.0121684	n/s	n/s
Medial Geniculate (MG)	1.06309	±	0.00894889	1.1	±	0.0136585	1.08261	±	0.00841096	1.06794	±	0.0121738	n/s	F(1,44)=4.58, p=0.038
Ventral Hippocampus Dorsal Subiculum (VH-DS)	0.989674	±	0.00516588	1.01	±	0.0058301	1.072***	±	0.00819737	1.03888	±	0.0123986	F(1,44)=55.94, p<0.001	F(1,44)=12.33, p=0.001
Ventral Hippocampus CA1 (VH-CA1)	0.941569	±	0.00835538	0.946209	±	0.0106526	0.956494	±	0.0075071	0.951672	±	0.00671352	n/s	n/s
Ventral Hippocampus CA2 (VH-CA2)	0.936187	±	0.00815172	0.934916	±	0.0119746	0.941445	±	0.00807997	0.955914	±	0.0080141	n/s	n/s
Ventral Hippocampus CA3 (VH-CA3)	0.882478	±	0.00873551	0.872331	±	0.0121335	0.848509	±	0.0107081	0.867522	±	0.0113599	F(1,44)=4.32, p=0.043	n/s
Ventral Hippocampus Dentate Gyrus (VH-DG)	0.867734	±	0.00997375	0.856021	±	0.0134534	0.846211	±	0.00926053	0.863378	±	0.0122902	n/s	n/s
Ventral Hippocampus Molecular Layer (VH-ML)	0.991204	±	0.00442901	1.01	±	0.00506583	0.988896	±	0.00598764	0.988247	±	0.00558322	F(1,44)=2.69, p=0.050	n/s
Mamillary Body (MB)	1.16891	±	0.0134027	1.19238	±	0.0183088	1.350***	±	0.0228792	1.25912	±	0.031937	F(1,44)=38.62, p<0.001	F(1,44)=7.32, p=0.010
Ventral Tegmental Area (VTA)	1.04326	±	0.00538345	1.06	±	0.00735306	1.140***	±	0.0098885	1.100*	±	0.010941	F(1,44)=77.88, p<0.001	F(1,44)=13.87, p<0.001
Substantia Nigra pars Compacta (SNC)	0.915074	±	0.0052256	0.909289	±	0.00987525	0.92167	±	0.00663455	0.931432	±	0.00759568	n/s	n/s
Substantia Nigra pars Reticulata (SNR)	0.998763	±	0.00511776	1.00242	±	0.00451716	1.01525	±	0.00693604	1.00591	±	0.00411835	n/s	n/s
Dorsal Raphé (DR)	0.959144	±	0.00562959	0.951127	±	0.00517083	0.976047	±	0.00686602	0.985306	±	0.00827055	F(1,44)=15.32, p<0.001	n/s
Medial Raphé (MR)	1.03092	±	0.00721035	1.04269	±	0.00623658	1.069**	±	0.00879437	1.04392	±	0.00958076	F(1,44)=7.28, p=0.009	F(1,44)=5.20, p=0.028
Ventral Tegmental Nucleus (VTg)	1.05717	±	0.00680261	1.0631	±	0.00733726	1.139***	±	0.0106829	1.09596	±	0.0117532	F(1,44)=45.94, p<0.001	F(1,44)=8.14, p=0.007
Inferior Colliculus (IC)	1.22104	±	0.0198851	1.22316	±	0.0210952	1.21235	±	0.0120422	1.16658	±	0.0252456	n/s	n/s
Dorsal Tegmental Nucleus (DTg)	1.06482	±	0.00805764	1.06805	±	0.0097342	1.15368	±	0.0120949	1.13153	±	0.016579	F(1,44)=2.11, p<0.001	n/s
Locus Coeruleus (LC)	0.972793	±	0.00469932	0.981661	±	0.00768841	0.997342	±	0.00948698	1.04311	±	0.0402004	F(1,44)=4.67, p=0.037	n/s
Table S9. dextro-Amphetamine induced alterations in LCGU. Data shown as Mean ± SEM of the 14C-2-DG uptake ratio. Significant drug and genotype x drug effects determined by ANOVA are shown. *denotes P<0.05, **denotes P<0.01 and ***denotes P<0.001 significant effect of drug within genotype (post-hoc Tukey's HSD).
